# Supplementary material for: Multi-omics analysis and experiments uncover the link between cancer intrinsic drivers, stemness, and immunotherapy in ovarian cancer with validation in a pan-cancer census
Source: Front Immunol. 2025 May 8;16:1549656. doi: 10.3389/fimmu.2025.1549656 (PMC12095155; doi:10.3389/fimmu.2025.1549656)
Supplement: Supplementary file 6 [file Table2.xls]

## Sheet: Sheet1
Supplementary Table 2: List of the mRNAsi associated mRNAs.
ID	GSE13876	GSE138866	GSE140082	GSE14764	GSE17260	GSE18520	GSE18521	GSE19829	GSE26712	GSE30161	GSE31245	GSE49997	GSE63885	GSE9891
SNRPE	1	1	0	0	1	0	0	0	1	0	1	1	0	1
YBX1	1	1	0	1	1	1	1	0	0	0	0	0	0	1
MKI67	0	1	1	1	0	0	0	1	0	0	1	1	1	1
CENPF	1	1	1	1	0	1	1	1	0	0	1	1	1	1
HDGF	1	1	1	1	0	1	1	1	0	0	0	1	0	0
RAD21	1	1	0	1	0	0	0	1	1	0	0	1	0	1
DEK	0	1	0	1	1	1	1	0	1	0	0	1	0	1
DHCR24	1	1	1	1	0	1	1	1	1	0	0	1	1	0
SMC4	0	1	0	1	0	1	1	1	1	0	0	0	1	1
NASP	0	1	1	1	1	1	1	0	0	0	1	1	1	1
CPSF6	1	1	1	0	0	1	1	0	0	0	0	1	0	1
TARBP1	0	1	0	1	1	0	0	1	1	0	0	1	0	1
FMR1	1	1	1	1	1	0	0	1	1	0	0	1	0	1
TFRC	1	1	0	1	0	0	0	0	1	0	0	1	1	1
LRPPRC	0	1	1	0	1	1	1	0	1	0	0	1	0	1
DHX15	1	1	1	0	1	1	1	0	1	0	0	1	0	0
ZNF146	1	1	0	1	1	1	1	0	0	0	0	1	0	1
DNMT1	0	1	1	1	1	1	1	1	1	0	0	1	1	1
NUP153	0	1	1	1	0	1	1	0	1	0	0	1	0	1
ASS1	1	1	1	0	0	1	1	1	1	0	0	0	0	0
PARP1	1	1	1	0	0	1	1	0	1	0	0	1	0	1
ASPM	1	1	1	1	0	0	0	1	1	0	0	1	1	1
CBX3	1	1	1	1	0	1	1	0	1	0	0	0	0	1
CD2AP	1	1	0	1	0	1	1	0	1	0	0	1	0	0
HMGA1	0	1	1	1	0	0	0	1	1	0	0	0	1	1
ATAD2	1	1	1	1	0	0	0	1	1	0	0	1	1	1
RPS21	1	1	0	0	0	1	1	0	1	0	0	1	0	1
DDX21	1	1	1	0	0	1	1	0	1	0	0	1	0	0
NCAPD2	1	1	1	1	0	0	0	1	1	0	1	0	1	1
CCT5	1	1	0	1	0	1	1	0	1	0	0	1	0	1
FBXO21	1	1	0	1	0	1	1	0	0	0	0	1	1	0
EPCAM	0	1	1	1	0	1	1	1	1	0	0	0	0	1
TOP2A	0	1	0	1	0	1	1	1	1	0	0	1	1	1
NEO1	1	1	1	0	1	0	0	0	1	0	1	1	0	1
HOMER2	0	1	1	0	0	0	0	1	1	0	0	1	1	1
MYEF2	1	1	0	0	0	0	0	1	0	0	1	1	1	1
TOMM20	1	1	0	1	1	1	1	0	0	0	0	1	0	0
XPOT	1	1	0	1	1	1	1	0	1	0	0	0	0	1
CCT6A	1	1	1	0	0	1	1	0	1	0	0	1	0	0
CBS	1	1	0	1	0	1	1	1	1	0	1	1	0	1
PKN2	1	1	1	0	0	1	1	0	0	0	1	0	0	1
GMPS	1	1	1	1	0	1	1	0	1	0	0	1	0	1
PSIP1	0	1	0	1	1	1	1	0	0	0	0	1	1	1
KNTC1	0	1	1	1	1	1	1	0	0	0	1	1	0	1
CDK16	0	1	0	1	1	0	0	1	1	0	1	0	0	1
MSH6	0	1	1	1	0	0	0	0	0	0	1	1	1	1
UBA2	0	1	0	1	1	1	1	0	1	0	0	1	0	0
HLTF	1	1	1	1	0	1	1	0	1	0	0	0	1	1
MCM7	1	1	1	0	1	1	1	1	1	0	0	1	1	1
AK2	0	1	1	0	1	0	0	0	0	0	1	1	1	1
TFDP2	0	1	0	1	1	1	1	0	0	0	0	1	0	1
TOPBP1	1	1	0	1	1	1	1	0	1	0	0	1	1	1
ECT2	1	1	1	1	0	0	0	1	1	0	0	1	1	1
NOLC1	1	1	1	0	0	1	1	0	0	0	0	1	1	1
HELLS	1	1	1	1	1	0	0	1	1	0	0	1	0	1
MCM3	0	1	1	1	0	1	1	1	1	0	0	1	1	1
RCN2	0	1	0	1	0	1	1	0	1	0	0	1	0	1
DNM1L	0	1	1	1	1	0	0	0	1	0	0	1	0	1
AHCY	1	1	1	1	0	0	0	1	1	0	0	1	0	1
CSE1L	0	1	0	1	1	1	1	0	1	0	0	1	1	1
WDR43	1	1	0	1	1	1	1	0	1	0	0	0	0	0
MCM4	1	1	1	1	0	1	1	1	1	0	0	1	1	1
NUP155	1	1	1	1	0	1	1	0	1	0	0	1	0	1
STMN1	1	1	0	1	1	1	1	0	1	0	1	1	0	0
ANP32E	1	1	0	1	1	1	1	0	1	0	1	1	1	1
LIG1	1	1	1	1	0	1	1	0	0	0	0	1	0	0
GPRC5B	0	1	1	1	0	1	1	0	1	0	0	0	1	1
DDX11	0	1	1	1	1	0	0	1	0	0	1	0	0	1
NCBP2	1	1	1	1	0	1	1	0	1	0	0	1	0	1
GTPBP4	1	1	1	1	0	1	1	0	0	0	0	1	1	1
HMGB2	1	1	1	1	1	1	1	0	1	0	1	1	0	0
TPX2	1	1	0	1	0	1	1	1	1	0	1	1	1	1
ZNF623	0	1	0	1	1	0	0	1	0	0	0	1	1	1
GNL2	0	1	0	1	0	1	1	0	1	0	1	1	1	1
TPD52	1	1	0	1	1	0	0	1	1	0	0	1	1	1
CXADR	0	1	1	1	0	0	0	1	1	0	1	1	0	1
LSG1	1	1	1	1	1	0	0	0	1	0	0	0	0	1
RBBP8	0	1	0	1	0	1	1	1	1	0	0	1	1	1
MSH2	1	1	0	1	1	1	1	1	1	0	0	1	1	1
MTHFD2	0	1	0	1	0	1	1	0	1	0	0	1	1	1
ABCC4	0	1	1	1	1	1	1	0	1	0	0	0	1	1
TGIF2	0	1	0	1	0	1	1	0	0	0	1	0	1	1
NUP107	0	1	1	0	0	1	1	0	1	0	0	1	1	1
USP1	1	1	0	1	1	1	1	1	1	0	0	1	1	1
HDAC1	1	1	0	1	0	1	1	0	0	0	1	1	0	0
FOXM1	1	1	1	1	0	0	0	1	1	0	1	1	1	1
PAICS	1	1	1	1	1	1	1	0	0	0	0	1	0	1
ESF1	1	1	1	1	0	1	1	0	0	0	0	0	0	1
PSME1	1	1	0	0	0	1	1	0	1	0	0	1	0	1
LPAR3	0	1	1	1	1	0	0	1	1	0	0	0	1	1
ACP1	1	1	1	1	1	1	1	0	1	0	0	1	1	1
PIK3R3	0	1	1	1	0	0	0	0	0	0	1	1	1	1
NRAS	0	1	1	1	1	1	1	0	1	0	0	1	0	1
FANCI	0	1	1	1	0	0	0	1	1	0	0	0	1	1
MCCC1	1	1	0	1	1	1	1	0	1	0	0	1	1	1
CDCA7L	1	1	1	0	0	1	1	1	0	0	0	0	1	1
DDX39A	0	1	0	1	1	1	1	1	1	0	1	0	1	1
MRPL3	1	1	0	1	0	1	1	1	0	0	0	1	0	0
RPE	1	1	0	1	1	1	1	0	0	0	0	1	0	0
LMNB1	1	1	1	1	1	1	1	1	1	0	1	1	1	1
ASRGL1	1	1	0	1	0	0	0	1	1	0	0	1	1	0
CTPS1	0	1	0	1	0	1	1	0	1	0	1	0	1	1
E2F3	0	1	1	1	0	0	0	1	0	0	1	1	0	1
MCM5	1	1	1	1	1	1	1	0	1	0	0	0	0	1
MTIF2	0	1	1	1	1	1	1	1	1	0	1	1	0	0
EZH2	1	1	1	1	0	1	1	1	1	0	1	1	1	1
LRP8	0	1	1	1	1	0	0	1	0	0	1	1	1	1
RSRC1	1	1	0	1	1	1	1	0	0	0	0	0	0	1
NCAPG2	0	1	1	1	0	1	1	1	0	0	0	0	1	1
SEH1L	1	1	0	1	1	1	1	0	0	0	0	1	0	1
MAP7	1	1	1	1	0	0	0	1	0	0	0	1	0	1
CHCHD3	1	1	1	1	0	1	1	0	1	0	0	1	0	0
CYC1	0	1	1	1	0	0	0	1	1	0	0	1	1	1
MRS2	0	1	1	1	0	0	0	0	1	0	1	0	1	1
KPNA2	1	1	1	1	0	1	1	1	1	0	0	1	1	1
CENPE	0	1	1	1	0	0	0	1	0	0	0	1	1	1
GPT2	1	1	0	0	0	1	1	1	0	0	0	1	1	1
RALA	0	1	0	1	1	1	1	1	1	0	0	1	0	0
RUVBL1	1	1	0	1	1	1	1	1	1	0	0	1	0	1
MCM2	0	1	1	1	0	1	1	1	1	0	1	1	1	1
SLC25A5	1	1	0	1	0	1	1	0	1	0	0	1	0	1
TACC3	0	1	0	1	0	1	1	1	1	0	0	1	1	1
HOOK1	1	1	1	1	0	1	1	1	0	0	0	1	1	1
SQLE	0	1	0	1	1	0	0	1	1	0	0	1	1	1
BDH1	1	1	1	1	1	0	0	0	1	0	0	0	0	1
BCL11A	0	1	1	1	0	0	0	1	0	0	0	1	1	1
TRMT1	0	1	0	1	1	0	0	1	0	0	0	1	1	1
TRIT1	1	1	0	1	0	1	1	1	1	0	0	1	0	1
SMC2	1	1	0	1	0	1	1	0	1	0	0	0	1	1
AGL	0	1	1	1	0	1	1	0	0	0	0	1	0	1
BCCIP	1	1	1	1	1	1	1	0	1	0	0	1	0	1
PRC1	0	1	0	1	1	1	1	1	1	0	0	1	1	1
ASUN	0	1	0	1	0	1	1	1	1	0	0	0	1	1
C8orf33	0	1	1	1	1	0	0	1	1	0	0	0	1	1
UPF3B	0	1	0	1	1	1	1	0	1	0	0	1	0	0
MCM6	1	1	0	1	1	1	1	0	1	0	0	1	1	1
KIF23	1	1	1	1	0	1	1	1	0	0	0	1	1	1
ESPL1	0	1	1	1	0	0	0	1	0	0	0	1	1	1
BUB3	1	1	1	0	0	1	1	0	1	0	0	1	1	1
RECQL4	0	1	0	1	0	0	0	1	1	0	1	1	0	1
ATPAF1	0	1	1	0	0	1	1	1	0	0	0	1	1	1
NDC1	0	1	0	1	0	1	1	1	1	0	0	0	1	1
SLMO2	0	1	0	1	1	1	1	0	1	0	0	0	0	1
PSMA4	1	1	0	1	1	1	1	0	1	0	0	0	0	0
LSM4	0	1	0	1	1	1	1	0	1	0	1	0	1	1
AIFM1	1	1	1	1	1	1	1	1	1	0	0	0	1	1
C19orf53	1	1	0	1	0	1	1	0	1	0	0	0	0	1
MYBL2	1	1	0	1	1	0	0	1	0	0	1	1	0	1
SEPHS1	1	1	0	1	1	1	1	0	0	0	0	1	0	1
TPD52L1	1	1	0	1	1	0	0	0	1	0	0	1	1	1
BRI3BP	1	1	0	0	1	0	0	1	0	0	0	1	1	1
HMGB3	1	1	1	1	0	1	1	1	1	0	0	1	0	1
NDUFB5	0	1	0	1	1	1	1	0	1	0	0	1	0	0
KIF11	0	1	1	1	1	1	1	1	1	0	1	1	1	1
PPP4C	1	1	0	1	1	1	1	0	1	0	0	0	0	0
CEBPG	1	1	1	1	0	0	0	0	0	0	1	1	1	1
SNRPB	1	1	0	1	0	1	1	1	1	0	0	0	0	1
CSTF3	1	1	1	0	0	0	0	1	0	0	0	1	1	1
HIST1H2BK	0	1	1	0	0	1	1	0	1	0	0	1	0	1
CKAP2	1	1	1	1	0	0	0	0	1	0	0	1	0	1
PDCD10	1	1	1	1	0	1	1	0	1	0	0	1	0	1
PUS7	0	1	0	1	0	1	1	1	1	0	0	0	1	1
CYP4B1	0	1	1	0	0	0	0	1	1	0	0	1	1	1
PPIF	0	1	0	1	1	0	0	0	1	0	0	1	1	1
CPSF3	1	1	0	0	1	1	1	0	0	0	0	1	1	0
LRRC8D	0	1	1	0	1	1	1	1	1	0	0	0	0	0
C21orf91	0	1	1	1	1	0	0	0	0	0	0	1	1	1
PDCD5	0	1	1	1	1	1	1	0	1	0	0	1	1	1
TMEM14B	1	1	0	1	0	1	1	0	1	0	0	1	0	1
BTG3	1	1	1	0	1	0	0	1	1	0	1	1	0	1
CDK2	1	1	1	1	1	0	0	0	0	0	0	0	1	1
KIF14	0	1	1	1	0	1	1	1	0	0	1	0	1	1
BUB1B	1	1	1	1	0	1	1	1	1	0	1	1	1	1
RRN3	1	1	0	0	1	1	1	0	0	0	0	1	0	1
STIL	1	1	0	1	0	1	1	1	1	0	0	0	1	1
RIOK1	1	1	0	0	0	1	1	0	0	0	0	1	1	1
ACTL6A	0	1	1	1	0	1	1	0	1	0	0	1	0	1
SLC16A1	1	1	0	0	1	1	1	0	0	0	0	0	1	1
RPAP3	0	1	0	1	1	1	1	0	1	0	0	0	1	1
PPCS	1	1	0	1	1	1	1	0	1	0	0	0	0	0
H2AFZ	1	1	1	1	1	1	1	0	1	0	0	1	0	0
C14orf2	1	1	0	0	1	1	1	1	1	0	0	1	0	0
RUVBL2	0	1	0	1	0	1	1	0	1	0	1	1	0	0
SPAG5	1	1	0	1	1	0	0	1	0	0	1	1	1	1
MYCL	0	1	0	1	0	1	1	1	1	0	0	0	0	1
IDH3B	1	1	1	1	0	1	1	0	0	0	0	0	1	0
RACGAP1	1	1	0	1	0	1	1	1	1	0	0	1	1	1
RAE1	0	1	0	0	1	1	1	0	0	0	1	1	0	1
FLVCR1	0	1	1	0	1	1	1	1	0	0	0	0	0	1
NCK1	1	1	1	0	1	1	1	0	1	0	0	0	0	0
POLE3	1	1	0	0	0	1	1	0	1	0	0	0	1	1
SNRPC	1	1	0	1	1	1	1	0	0	0	0	1	0	0
NUSAP1	0	1	1	1	0	0	0	1	1	0	0	1	1	1
RRM2	0	1	0	1	1	1	1	1	1	0	0	1	1	1
ATP5G3	0	1	0	1	1	1	1	0	1	0	0	1	0	1
SNRPA1	0	1	0	1	0	1	1	0	1	0	0	0	1	1
MPPED2	1	1	1	1	0	0	0	1	1	0	0	0	0	1
ATP5I	1	1	1	0	1	0	0	0	1	0	0	1	0	1
CDK1	0	1	0	1	0	1	1	1	1	0	1	0	1	1
NIT2	0	1	1	1	0	1	1	0	1	0	0	1	0	0
MRPS18B	1	1	1	1	1	1	1	0	1	0	0	0	0	0
PCCB	1	1	1	1	0	1	1	0	1	0	0	0	0	0
RFXANK	1	1	0	1	1	0	0	1	1	0	0	1	1	1
DPP3	0	1	1	1	1	0	0	1	1	0	0	0	0	1
HJURP	0	1	1	1	0	1	1	1	1	0	0	0	1	1
ZMYM1	0	1	0	1	0	1	1	0	1	0	0	1	0	1
PARL	1	1	1	1	1	1	1	0	1	0	0	0	0	0
MRPS15	1	1	1	1	0	1	1	0	1	0	0	1	0	0
NCAPG	1	1	1	1	0	1	1	1	1	0	0	0	1	1
DLAT	1	1	1	1	0	0	0	0	0	0	0	1	1	1
PRMT3	0	1	0	1	1	1	1	0	1	0	0	0	1	1
B3GALNT1	1	1	1	1	1	1	1	0	1	0	0	0	0	1
KIF2C	1	1	1	1	0	1	1	1	1	0	1	0	1	1
BRCC3	1	1	1	1	1	0	0	0	0	0	0	0	1	1
DNA2	0	1	1	1	0	1	1	1	0	0	1	0	1	1
CEP55	1	1	1	1	0	1	1	1	1	0	0	0	1	1
CCNB1	1	1	1	1	0	1	1	1	1	0	0	1	1	1
MRPS35	1	1	1	1	1	1	1	0	1	0	0	1	0	1
KIF18B	0	1	1	1	0	1	1	1	0	0	0	0	1	1
ARPC5L	1	1	1	0	1	1	1	1	1	0	0	0	0	0
UNG	0	1	0	1	1	1	1	1	1	0	1	1	0	1
GMPR	0	1	1	1	0	0	0	0	1	0	0	1	1	1
MRPL4	1	1	1	1	1	0	0	0	1	0	0	0	1	1
RFC4	1	1	0	1	0	1	1	1	1	0	1	0	1	1
DDX49	1	1	1	1	1	1	1	0	0	0	0	0	0	1
MRPS21	1	1	1	0	0	1	1	0	0	0	0	1	1	1
SGOL2	1	1	0	0	0	1	1	0	0	0	0	1	1	1
PCNA	0	1	1	1	0	1	1	1	1	0	0	1	1	1
NMI	1	1	1	0	0	0	0	0	1	0	0	1	1	1
C1QBP	0	1	1	1	1	0	0	0	1	0	0	1	1	1
PRIM2	0	1	0	1	1	1	1	1	0	0	1	0	0	0
BARD1	1	1	1	1	1	0	0	0	1	0	1	1	1	1
PLK1	1	1	1	1	0	0	0	0	0	0	1	0	1	1
KIF15	1	1	1	1	0	1	1	1	1	0	0	0	1	1
NDUFS6	1	1	0	0	1	1	1	0	1	0	0	0	0	1
SNRPD1	0	1	0	1	1	1	1	0	1	0	0	1	0	0
TYMS	1	1	0	1	1	0	0	1	0	0	0	0	1	1
ECI1	0	1	0	1	1	1	1	0	1	0	0	0	1	1
TOMM22	0	1	0	1	1	1	1	0	1	0	0	0	0	1
ZWINT	1	1	0	1	0	1	1	1	1	0	1	1	1	1
EXOSC9	1	1	1	1	0	1	1	0	0	0	1	1	0	0
DEPDC1	1	1	1	1	0	0	0	1	0	0	0	0	1	1
KIF4A	1	1	1	1	0	1	1	1	1	0	0	1	1	1
C1orf112	0	1	1	1	0	1	1	1	0	0	0	0	1	1
CHEK1	1	1	1	1	0	0	0	0	0	0	0	1	1	1
TRMT12	1	1	0	1	1	0	0	1	0	0	0	0	1	1
UBE2C	1	1	0	1	0	1	1	1	1	0	1	1	1	1
GNPNAT1	1	1	1	0	1	0	0	1	0	0	0	1	1	1
TTK	1	1	0	1	0	1	1	1	1	0	1	1	1	1
KIF20A	0	1	1	1	0	0	0	1	1	0	0	1	1	1
WDHD1	0	1	0	1	1	1	1	0	0	0	0	1	1	0
CSTF1	0	1	1	1	1	1	1	0	0	0	0	1	0	0
CCNE1	1	1	1	1	0	0	0	1	1	0	0	1	1	1
MRPL15	0	1	1	1	0	1	1	1	1	0	0	1	0	1
BIRC5	1	1	1	1	0	1	1	1	1	0	1	1	1	1
DLGAP5	0	1	1	1	0	1	1	1	1	0	1	0	1	1
RNF138	1	1	0	1	1	1	1	0	0	0	0	1	1	1
GINS1	0	1	1	1	1	1	1	1	1	0	1	0	1	1
MTX2	0	1	0	1	0	0	0	1	1	0	0	1	1	1
HIST1H2AE	0	1	1	1	0	0	0	1	1	0	1	1	0	1
RASSF9	0	1	0	1	0	1	1	1	0	0	1	0	1	1
ELOVL6	0	1	1	0	0	0	0	1	1	0	1	1	1	1
MELK	0	1	1	1	0	1	1	1	1	0	1	1	1	1
TRIP13	0	1	0	1	0	1	1	1	1	0	1	1	1	1
RAD54L	0	1	0	1	0	1	1	1	0	0	1	0	0	1
ATF1	1	1	1	1	1	1	1	0	0	0	0	1	0	1
COX5A	1	1	1	1	1	0	0	0	1	0	0	1	0	0
HIST1H4H	1	1	1	0	0	0	0	0	1	0	0	1	1	1
HERC5	0	1	1	0	1	0	0	0	1	0	0	1	1	1
FANCL	0	1	1	1	1	1	1	0	1	0	0	1	0	1
CCDC77	0	1	1	0	1	1	1	0	0	0	0	0	1	1
CENPK	0	1	1	0	1	1	1	1	0	0	0	0	1	1
DHFR	0	1	1	1	1	0	0	0	0	0	0	1	1	1
MCM10	1	1	1	1	0	0	0	1	1	0	0	1	1	1
CDCA5	1	1	1	0	0	1	1	1	0	0	0	1	1	1
HPRT1	0	1	1	1	0	1	1	0	1	0	1	1	0	0
CDCA8	0	1	1	1	0	1	1	1	0	0	0	1	1	1
MRPS23	1	1	1	0	1	1	1	0	0	0	0	1	0	0
ITGB3BP	1	1	0	1	0	1	1	0	1	0	0	1	0	1
AURKA	1	1	1	1	0	1	1	0	0	0	1	0	1	1
CDC7	0	1	1	1	0	1	1	1	1	0	1	1	1	1
MRPL13	1	1	1	1	1	0	0	1	1	0	0	1	1	1
FRAT2	1	1	1	0	0	1	1	1	1	0	0	0	0	1
ZNF257	0	1	0	1	1	0	0	1	0	0	0	1	1	1
BLM	1	1	1	1	0	0	0	0	0	0	1	1	0	1
DHCR7	1	1	1	1	1	0	0	0	1	0	0	0	1	1
ZNF239	0	1	0	1	0	1	1	0	0	0	1	1	1	1
DBF4	1	1	1	1	0	1	1	0	1	0	0	0	1	1
PAK1IP1	1	1	1	1	1	1	1	1	1	0	0	1	0	1
TTC30A	0	1	0	1	0	1	1	1	0	0	1	0	0	1
NDUFAB1	1	1	0	1	1	1	1	0	1	0	0	1	0	0
PKMYT1	1	1	1	0	1	1	1	0	0	0	1	0	0	0
ABCB10	1	1	1	0	0	0	0	0	0	0	1	1	1	1
FANCG	1	1	1	1	1	1	1	0	0	0	0	1	1	1
CCNA2	0	1	1	1	1	1	1	1	1	0	1	1	1	1
CDC20	1	1	1	1	0	1	1	1	1	0	1	1	1	1
LSM2	0	1	0	1	1	0	0	0	1	0	0	1	1	1
RFC3	1	1	0	1	0	0	0	1	1	0	0	1	1	1
EHHADH	0	1	1	1	0	1	1	0	0	0	0	1	0	1
VRK1	1	1	0	1	0	1	1	1	1	0	0	1	1	1
KIF18A	0	1	1	1	0	1	1	1	0	0	0	1	1	1
NUP35	1	1	1	0	0	1	1	0	0	0	0	1	0	1
MNS1	0	1	1	1	1	1	1	0	0	0	0	1	1	1
DTYMK	1	1	0	1	0	1	1	0	1	0	0	1	0	0
FEN1	1	1	1	1	0	1	1	1	1	0	0	1	1	1
C1orf109	1	1	1	1	1	1	1	0	1	0	0	0	1	1
NDC80	0	1	1	1	0	1	1	1	1	0	1	0	1	1
PSRC1	0	1	0	1	0	1	1	1	1	0	0	0	1	1
NUF2	1	1	1	0	0	1	1	1	0	0	0	0	1	1
MRPL48	1	1	1	1	1	0	0	0	1	0	0	1	0	0
GTSE1	1	1	1	1	0	0	0	0	0	0	1	0	1	1
PLK4	0	1	1	1	0	1	1	0	0	0	1	0	1	1
HMMR	0	1	1	1	0	0	0	1	1	0	1	1	1	1
RAD51AP1	1	1	0	1	0	1	1	1	1	0	0	1	1	1
CHODL	0	1	1	1	1	0	0	1	1	0	0	1	1	1
FAM83D	1	1	1	0	0	1	1	1	0	0	0	0	1	1
CDCA7	0	1	1	0	0	1	1	1	0	0	0	1	1	1
SNRPG	1	1	0	1	1	1	1	0	1	0	0	1	0	0
MAD2L1	1	1	1	1	0	0	0	1	1	0	0	1	1	1
PPIH	1	1	0	1	1	0	0	0	1	0	0	1	0	1
NEK2	1	1	1	1	0	1	1	1	1	0	1	1	1	1
RMI1	1	1	0	1	0	0	0	1	1	0	0	0	1	1
HIST1H2BH	1	1	1	0	0	0	0	1	1	0	0	0	1	1
CDCA3	1	1	1	1	0	1	1	1	0	0	0	1	1	1
E2F8	0	1	1	1	1	1	1	1	0	0	0	0	1	1
ZMYND19	1	1	0	0	1	1	1	0	0	0	0	0	1	1
TK1	0	1	0	1	0	1	1	1	1	0	1	1	1	1
MYB	1	1	1	0	1	1	1	0	0	0	0	1	1	1
DTL	0	1	1	1	0	1	1	1	1	0	0	0	1	1
MIS18A	0	1	0	1	0	1	1	0	1	0	0	0	1	1
MRPL11	1	1	1	0	1	1	1	0	1	0	0	1	0	0
CPT2	1	1	1	1	0	1	1	0	0	0	0	1	0	0
NCAPH	1	1	0	1	0	1	1	1	0	0	1	0	1	1
RNASEH2A	1	1	0	1	0	1	1	1	1	0	1	1	1	1
SORD	1	1	0	1	1	1	1	1	1	0	0	1	1	1
ASF1B	1	1	1	1	1	0	0	1	1	0	0	1	1	1
GPR160	0	1	1	0	0	1	1	1	0	0	0	1	0	1
EXOSC4	1	1	1	1	1	0	0	1	1	0	0	1	1	1
CDC6	1	1	1	1	0	0	0	1	0	0	1	1	1	1
ADRA2C	0	1	1	0	0	1	1	1	1	0	1	0	0	1
RAD54B	1	1	0	1	0	0	0	1	1	0	0	1	1	1
UGT8	1	1	0	1	0	1	1	1	0	0	1	0	1	1
GMNN	1	1	1	1	0	0	0	0	1	0	0	1	1	1
APIP	1	1	1	1	0	1	1	0	1	0	0	0	0	0
TMEM97	0	1	0	1	0	1	1	0	1	0	1	0	1	1
ACYP1	1	1	1	0	0	1	1	1	1	0	0	1	0	1
CKS1B	0	1	1	1	0	1	1	1	1	0	0	1	1	1
GTPBP8	1	1	1	1	1	0	0	0	1	0	0	0	0	1
MRPL34	1	1	1	0	0	1	1	0	1	0	0	1	0	0
ZNF165	1	1	0	1	1	0	0	1	1	0	0	1	1	1
AURKB	0	1	1	1	0	1	1	1	0	0	1	1	0	1
CKS2	1	1	1	1	1	0	0	1	1	0	1	1	1	1
CEP76	1	1	1	1	0	1	1	0	0	0	0	0	1	1
DEPDC1B	1	1	1	0	1	1	1	1	0	0	0	1	1	1
PTTG1	0	1	0	1	0	0	0	1	1	0	1	1	1	1
FBXO5	1	1	0	1	0	1	1	0	0	0	0	1	1	1
HSD17B10	1	1	1	1	1	0	0	0	1	0	0	0	0	1
GGH	1	1	1	0	0	1	1	1	1	0	0	1	1	1
ZNF367	1	1	0	0	1	0	0	1	0	0	0	1	1	1
ACAT2	1	1	1	0	1	0	0	0	0	0	0	1	1	1
PDRG1	1	1	1	0	1	1	1	0	0	0	0	1	0	1
PANK1	0	1	1	0	0	1	1	1	0	0	0	1	1	1
NME1	0	1	1	1	1	1	1	1	1	0	0	1	0	0
COX8A	1	1	1	1	1	0	0	0	1	0	0	1	0	0
MRPS33	1	1	1	1	1	0	0	1	1	0	0	1	0	0
CRABP1	1	1	1	1	0	0	0	0	1	0	0	1	0	1
YEATS4	1	1	0	1	0	1	1	0	0	0	0	1	0	1
C5orf34	0	1	1	0	0	1	1	1	0	0	0	0	1	1
NUP37	1	1	0	0	1	1	1	0	1	0	0	1	0	0
HIST1H2AJ	0	1	1	0	0	1	1	1	0	0	0	1	0	1
STRA13	1	1	0	1	1	0	0	0	1	0	1	1	1	1
C6orf57	1	1	1	0	1	0	0	1	0	0	0	1	0	1
GEMIN6	1	1	1	1	1	1	1	0	1	0	0	1	0	0
NPM3	0	1	1	0	0	1	1	0	1	0	1	0	1	0
EXOSC5	1	1	1	0	0	1	1	0	0	0	0	1	0	1
RPL39L	1	1	0	1	0	1	1	0	1	0	0	1	1	1
TMEM14A	1	1	0	0	1	1	1	0	1	0	0	1	0	1
CENPH	0	1	1	0	1	0	0	1	0	0	0	1	1	1
CDC25C	1	1	1	1	0	1	1	0	0	0	0	1	0	1
TIMM10	1	1	0	0	1	1	1	0	1	0	0	1	0	0
PRIM1	1	1	0	1	1	1	1	0	1	0	0	1	1	1
IMMP1L	1	1	1	0	1	1	1	0	0	0	0	0	0	1
CENPA	0	1	1	1	0	1	1	0	0	0	0	1	0	1
ORC1	0	1	0	1	1	1	1	0	0	0	1	0	1	0
CDKN3	1	1	1	1	1	1	1	1	1	0	1	1	1	1
TAF5	1	1	0	1	0	1	1	0	0	0	1	0	1	1
NTHL1	1	1	0	1	0	0	0	1	1	0	0	0	1	1
BOLA3	1	1	1	0	1	1	1	1	0	0	0	0	0	0
RPA3	1	1	0	1	1	0	0	0	1	0	0	1	0	1
PBK	1	1	1	1	1	1	1	1	1	0	0	1	1	1
EEF1E1	1	1	1	1	1	1	1	0	0	0	0	1	0	0
KIAA0101	0	1	1	1	1	1	1	1	1	0	1	1	1	1
CENPQ	1	1	1	0	1	1	1	0	0	0	0	0	1	1
ACN9	1	1	1	1	0	0	0	1	0	0	0	1	1	1
UBE2T	1	1	0	0	1	1	1	1	0	0	0	0	1	1
NMU	1	1	1	1	0	0	0	1	1	0	1	1	0	1
NUDT1	1	1	1	1	0	0	0	0	1	0	1	0	0	1
XK	1	1	0	1	0	0	0	1	1	0	0	1	1	1
CENPM	1	1	1	1	1	0	0	1	0	0	0	0	1	1
FAM64A	1	1	1	1	0	1	1	0	0	0	0	0	1	1
NTS	1	1	1	0	1	1	1	1	1	0	0	1	0	1
RPP40	0	1	0	1	1	0	0	0	1	0	0	1	1	1
CYP2J2	0	1	1	1	1	0	0	0	0	0	1	1	1	1
OIP5	0	1	1	1	0	1	1	1	1	0	0	1	1	1
PXMP2	0	1	0	1	0	1	1	0	1	0	0	1	0	1
HRASLS	0	1	1	1	1	0	0	1	0	0	0	1	0	1
HPDL	0	1	1	0	1	1	1	1	0	0	0	0	1	1
H2BFS	0	1	0	1	0	1	1	0	1	0	0	1	1	1
ANKRD27	0	0	1	1	1	1	1	0	0	0	0	1	1	1
ATP5G1	1	0	1	1	1	0	0	1	1	0	0	1	0	0
BEX2	1	0	1	0	1	1	1	0	0	0	0	1	0	1
BYSL	1	0	0	1	1	1	1	0	0	0	1	1	0	1
C19orf52	1	0	1	0	1	1	1	1	0	0	0	0	0	1
CLGN	1	0	1	1	1	0	0	1	1	0	0	1	1	0
CLNS1A	1	0	0	0	1	1	1	0	1	0	0	1	0	1
CRIPT	0	0	1	1	1	1	1	0	1	0	0	1	0	1
CSPG5	0	0	1	1	1	0	0	1	0	0	1	1	1	1
DCUN1D1	0	0	1	1	1	1	1	0	1	0	0	0	0	1
FAM60A	1	0	1	1	1	1	1	1	1	0	0	0	0	1
GOLT1B	0	0	1	1	1	1	1	0	1	0	0	0	0	1
GPD2	1	0	1	0	1	0	0	0	0	0	1	1	1	1
HTR3A	1	0	1	0	1	0	0	0	1	0	0	1	1	1
IDH1	1	0	1	1	1	0	0	0	1	0	0	1	1	1
IDI1	1	0	1	1	1	0	0	0	1	0	0	1	1	0
ISG15	1	0	1	1	1	0	0	1	1	0	0	0	1	1
KIAA0907	0	0	1	0	1	0	0	1	1	0	1	1	0	1
LSM5	0	0	1	0	1	1	1	0	1	0	0	1	0	1
MAGEF1	1	0	1	1	1	1	1	0	1	0	0	0	0	1
MEA1	1	0	1	1	1	1	1	0	1	0	0	0	0	1
NARS2	1	0	1	1	1	0	0	0	1	0	0	0	1	1
NDUFA7	1	0	1	1	1	0	0	0	1	0	1	1	0	0
NDUFA9	0	0	0	0	1	0	0	1	1	0	1	1	1	1
NXT2	1	0	1	1	1	0	0	0	1	0	0	1	1	1
PRKCI	1	0	0	1	1	1	1	1	1	0	0	1	0	1
PSAT1	1	0	0	1	1	1	1	1	1	0	0	1	0	1
SENP5	1	0	0	1	1	1	1	0	0	0	0	1	0	1
SHMT2	0	0	0	1	1	1	1	0	1	0	0	1	0	1
UBL5	1	0	0	1	1	1	1	0	1	0	0	1	0	1
ZNF22	1	0	0	1	1	1	1	0	1	0	0	0	0	1
BZW2	1	0	1	1	0	1	1	1	1	0	0	1	0	1
CCDC6	0	0	1	1	0	0	0	1	1	0	0	1	1	1
CDH12	0	0	1	1	0	0	0	0	1	0	1	1	1	1
E2F5	0	0	1	1	0	1	1	1	1	0	0	1	0	1
GLDC	0	0	1	0	0	0	0	1	1	0	1	1	1	1
HIST1H2BE	1	0	1	0	0	0	0	1	1	0	0	1	1	1
HK2	0	0	1	1	0	1	1	0	1	0	0	1	0	1
HSPE1	0	0	1	1	0	1	1	1	1	0	0	1	0	0
MLF1	1	0	1	1	0	1	1	1	1	0	0	1	0	0
MRPS10	1	0	0	1	0	1	1	0	1	0	0	1	0	1
NDUFS1	1	0	1	1	0	0	0	0	1	0	0	1	1	1
NUDT15	0	0	1	1	0	1	1	1	1	0	0	1	1	1
PAFAH1B3	0	0	0	1	0	1	1	1	1	0	0	1	1	1
PAIP1	1	0	1	1	0	1	1	0	1	0	0	1	0	0
POLR2K	1	0	0	1	0	1	1	0	1	0	1	1	0	1
PRAME	0	0	0	1	0	1	1	1	1	0	0	1	0	1
PRDX6	1	0	0	1	0	1	1	0	1	0	1	1	0	0
SCGB1D2	1	0	0	1	0	0	0	1	1	0	0	1	1	1
SLC5A3	1	0	0	1	0	1	1	1	1	0	0	0	1	1
TMEM33	1	0	0	1	0	1	1	0	1	0	0	1	0	1
AASDHPPT	1	0	1	1	0	1	1	0	0	0	0	1	0	1
EMX2	0	0	1	1	0	1	1	1	0	0	1	1	0	0
PDCL2	1	0	1	0	0	1	1	0	0	0	0	1	1	1
PFAS	1	0	1	1	0	1	1	0	0	0	0	1	1	1
LDHB	1	0	1	1	0	1	1	0	0	0	0	0	1	1
