# Supplementary material for: Multi-omics analysis and experiments uncover the link between cancer intrinsic drivers, stemness, and immunotherapy in ovarian cancer with validation in a pan-cancer census
Source: Front Immunol. 2025 May 8;16:1549656. doi: 10.3389/fimmu.2025.1549656 (PMC12095155; doi:10.3389/fimmu.2025.1549656)
Supplement: Supplementary file 7 [file Table3.xls]

## Sheet: Sheet1
Supplementary Table 3: List of cancer intrinsic heterogeneity and stemness associated mRNAs.
OV intratumoral heterogeneity mRNAs & CRISPR selected mRNAs	OV intratumoral heterogeneity mRNAs & CRISPR selected mRNAs
SNRPE	RPS23
RAD21	SRP19
SMC4	RAD21
DHX15	MED30
CCT5	MYC
TOP2A	PUF60
UBA2	EXOSC4
MCM7	BOP1
TOPBP1	CPSF1
CSE1L	VPS28
WDR43	RPL8
MCM4	CSE1L
NCBP2	RAE1
GTPBP4
GNL2
MCM5
SEH1L
RUVBL1
MCM2
SMC2
PRC1
MCM6
KIF23
ESPL1
BUB3
PSMA4
LSM4
KIF11
SNRPB
CSTF3
CPSF3
BUB1B
RRN3
ACTL6A
RUVBL2
RACGAP1
RAE1
RRM2
SNRPA1
CDK1
NCAPG
DDX49
PCNA
PLK1
SNRPD1
TOMM22
CHEK1
BIRC5
GINS1
CENPK
CDCA8
CDC7
PAK1IP1
PKMYT1
CCNA2
CDC20
LSM2
RFC3
KIF18A
DTYMK
C1orf109
NDC80
NUF2
SNRPG
MAD2L1
DTL
EXOSC4
CDC6
AURKB
FBXO5
PDRG1
TIMM10
PRIM1
RPA3
BYSL
CLNS1A
UBL5
HSPE1
POLR2K
