# Supplementary material for: Multi-omics analysis and experiments uncover the link between cancer intrinsic drivers, stemness, and immunotherapy in ovarian cancer with validation in a pan-cancer census
Source: Front Immunol. 2025 May 8;16:1549656. doi: 10.3389/fimmu.2025.1549656 (PMC12095155; doi:10.3389/fimmu.2025.1549656)
Supplement: Supplementary file 9 [file Table5.xls]

## Sheet: Sheet1
Supplementary Table 5: List of pathways enriched in each program.
program	pathway
GSM5599227_1	Hypoxia	GLYCOLYSIS	HYPOXIA	APICAL_JUNCTION	EPITHELIAL_MESENCHYMAL_TRANSITION	Metastasis
GSM5599225_6	Metastasis	EMT	EPITHELIAL_MESENCHYMAL_TRANSITION	ESTROGEN_RESPONSE_EARLY	GLYCOLYSIS	ANDROGEN_RESPONSE
GSM5599229_2	COMPLEMENT	NOTCH_SIGNALING	WNT_BETA_CATENIN_SIGNALING	ESTROGEN_RESPONSE_EARLY	ESTROGEN_RESPONSE_LATE	INTERFERON_GAMMA_RESPONSE
GSM5599225_1	TNFA_SIGNALING_VIA_NFKB	UV_RESPONSE_UP	P53_PATHWAY	APOPTOSIS	HYPOXIA	Hypoxia
GSM5599226_6	TNFA_SIGNALING_VIA_NFKB	UV_RESPONSE_UP	HYPOXIA	Hypoxia	APOPTOSIS	P53_PATHWAY
GSM5599231_4	TNFA_SIGNALING_VIA_NFKB	Metastasis	PEROXISOME	APOPTOSIS	Proliferation	ALLOGRAFT_REJECTION
GSM5599226_5	ALLOGRAFT_REJECTION	TGF_BETA_SIGNALING	Hypoxia	PI3K_AKT_MTOR_SIGNALING	Inflammation	COAGULATION
GSM5599227_2	XENOBIOTIC_METABOLISM	IL6_JAK_STAT3_SIGNALING	PI3K_AKT_MTOR_SIGNALING	FATTY_ACID_METABOLISM	APOPTOSIS	ALLOGRAFT_REJECTION
GSM5599228_4	COAGULATION	CHOLESTEROL_HOMEOSTASIS	UV_RESPONSE_UP	ADIPOGENESIS	EPITHELIAL_MESENCHYMAL_TRANSITION	ESTROGEN_RESPONSE_LATE
GSM5599229_4	Inflammation	IL2_STAT5_SIGNALING	HYPOXIA	INFLAMMATORY_RESPONSE	HEDGEHOG_SIGNALING	Quiescence
GSM5599226_3	EPITHELIAL_MESENCHYMAL_TRANSITION	EMT	Invasion	Quiescence	Inflammation	APOPTOSIS
GSM5599230_2	Invasion	ANGIOGENESIS	EMT	EPITHELIAL_MESENCHYMAL_TRANSITION	MYOGENESIS	UV_RESPONSE_DN
GSM5599226_4	INFLAMMATORY_RESPONSE	Differentiation	KRAS_SIGNALING_DN	MYOGENESIS	XENOBIOTIC_METABOLISM	Proliferation
GSM5599225_5	ALLOGRAFT_REJECTION	Proliferation	COMPLEMENT	TGF_BETA_SIGNALING	Stemness	EPITHELIAL_MESENCHYMAL_TRANSITION
GSM5599228_2	ALLOGRAFT_REJECTION	INFLAMMATORY_RESPONSE	IL2_STAT5_SIGNALING	COMPLEMENT	INTERFERON_GAMMA_RESPONSE	Inflammation
GSM5599228_3	INTERFERON_GAMMA_RESPONSE	INTERFERON_ALPHA_RESPONSE	TNFA_SIGNALING_VIA_NFKB	Inflammation	INFLAMMATORY_RESPONSE	Quiescence
GSM5599230_1	INTERFERON_GAMMA_RESPONSE	INTERFERON_ALPHA_RESPONSE	INFLAMMATORY_RESPONSE	TNFA_SIGNALING_VIA_NFKB	IL6_JAK_STAT3_SIGNALING	Quiescence
GSM5599229_3	EPITHELIAL_MESENCHYMAL_TRANSITION	EMT	Invasion	APICAL_JUNCTION	GLYCOLYSIS	KRAS_SIGNALING_UP
GSM5599230_3	Hypoxia	HYPOXIA	Metastasis	GLYCOLYSIS	MTORC1_SIGNALING	TNFA_SIGNALING_VIA_NFKB
GSM5599225_2	TNFA_SIGNALING_VIA_NFKB	Inflammation	APOPTOSIS	Metastasis	Hypoxia	ESTROGEN_RESPONSE_EARLY
GSM5599231_3	TNFA_SIGNALING_VIA_NFKB	Inflammation	Quiescence	Metastasis	INFLAMMATORY_RESPONSE	UV_RESPONSE_UP
GSM5599226_2	Hypoxia	MTORC1_SIGNALING	HYPOXIA	P53_PATHWAY	APOPTOSIS	CHOLESTEROL_HOMEOSTASIS
GSM5599225_4	MYC_TARGETS_V1	ALLOGRAFT_REJECTION	P53_PATHWAY	DNA damage	DNA repair	UNFOLDED_PROTEIN_RESPONSE
GSM5599231_2	INTERFERON_ALPHA_RESPONSE	ALLOGRAFT_REJECTION	INFLAMMATORY_RESPONSE	INTERFERON_GAMMA_RESPONSE	P53_PATHWAY	REACTIVE_OXYGEN_SPECIES_PATHWAY
GSM5599227_3	EPITHELIAL_MESENCHYMAL_TRANSITION	E2F_TARGETS	G2M_CHECKPOINT	XENOBIOTIC_METABOLISM	ANGIOGENESIS	EMT
GSM5599230_4	TNFA_SIGNALING_VIA_NFKB	REACTIVE_OXYGEN_SPECIES_PATHWAY	Hypoxia	OXIDATIVE_PHOSPHORYLATION	P53_PATHWAY	Differentiation
GSM5599229_1	Cell Cycle	APICAL_SURFACE	DNA damage	E2F_TARGETS	INFLAMMATORY_RESPONSE	KRAS_SIGNALING_DN
GSM5599226_1	Cell Cycle	G2M_CHECKPOINT	E2F_TARGETS	Proliferation	MITOTIC_SPINDLE	DNA repair
GSM5599228_1	Cell Cycle	E2F_TARGETS	G2M_CHECKPOINT	MITOTIC_SPINDLE	Proliferation	Invasion
GSM5599225_3	E2F_TARGETS	G2M_CHECKPOINT	Cell Cycle	MITOTIC_SPINDLE	Proliferation	Metastasis
GSM5599231_1	Cell Cycle	G2M_CHECKPOINT	MITOTIC_SPINDLE	E2F_TARGETS	Proliferation	Invasion
