# Supplementary material for: Multi-omics analysis and experiments uncover the link between cancer intrinsic drivers, stemness, and immunotherapy in ovarian cancer with validation in a pan-cancer census
Source: Front Immunol. 2025 May 8;16:1549656. doi: 10.3389/fimmu.2025.1549656 (PMC12095155; doi:10.3389/fimmu.2025.1549656)
Supplement: Supplementary file 10 [file Table6.xls]

## Sheet: Sheet1
Supplementary Table 6: List of mRNAs in each module.
Stress response	Immune activated1	Immune activated2	Prolification	Cell cycle
MT-CYB	XCL2	CXCL10	RPL35A	MYBL2
MT-ATP6	CD52	CXCL11	RPL37A	SPC25
MT-ND4	TESPA1	IDO1	RPL9	STMN1
MT-CO3	GNLY	WARS	RPS12	FAM111B
MT-ND3	CD247	ISG20	RPS27	H2AFZ
JUN	PRF1	ISG15	RPL24	PCLAF
MT-CO1	NCR3	OASL	RPL8	HMGB2
JUNB	CTSW	IFIT3	RPL41	CDC25C
ZFP36L1	LCK	IFIH1	RPL15	UHRF1
ZFP36	GZMB	CH25H	RPS13	CENPF
IER2	TMEM156	GBP1	RPL30	MKI67
MT-ND1	KLRB1	TNFSF10	RPS5	CEP55
ATF3	SAMD3	GBP4	RPL39	TUBA1B
HSPA1B	NKG7	IFIT2	RPS29	CDKN3
BTG2	XCL1	SAMD9	RPL32	ESPL1
FOS	ARHGAP9	IFIT1	RPS19	ATAD2
FOSB	SLA2	AL356234.2	FAU	CLSPN
CCNL1	SH2D1A	CD38	RPS14	CDCA3
EGR1	PYHIN1	HTR3E	RPS27A	PBK
CLDN4	GIMAP4	ACKR1	RPS16	BUB1
MCL1	HAVCR2	TMEM171	RPL36	FANCI
NR4A1	LCP2	CRYBA4	RPL26	TYMS
MT-CO2	CST7	LINC02413	RPL3	NCAPG
MT-ND5	SIRPG	TIMD4	RPL10	TPX2
MT-ND2	GFI1	LINC01985	RPS3A	RAD51
KLF6	LSP1	IFNL2	RPL18	HIST1H4C
AC007906-2	AOAH	AC007325.2	NACA	RAD51AP1
CD46	KLRD1	AL121892.1	RPL29	KIF11
EGR3	CD53	MX1	RPS3	ASPM
HSPA1A	GZMA	TAP1	RPS28	DLGAP5
